# Supplementary material for: Spatial and Temporal Variations in PM10 Concentrations between 2010–2017 in South Africa
Source: Int J Environ Res Public Health. 2021 Dec 18;18(24):13348. doi: 10.3390/ijerph182413348 (PMC8706960; doi:10.3390/ijerph182413348)
Supplement: Supplementary file 1 [file ijerph-18-13348-s001.zip]

Archive with 1 entries (1 files):
- ijerph-1482648-supplementary.pdf
